# Supplementary material for: Strain matters: host responses reflect symbiont origin in the squid-vibrio symbiosis
Source: mSystems. 2025 Nov 17;10(12):e00498-25. doi: 10.1128/msystems.00498-25 (PMC12710313; doi:10.1128/msystems.00498-25)
Supplement: Table S1 — V. fischeri strains used in this study. [file msystems.00498-25-s0002.xlsx]

## Sheet: Sheet1
Table S1 V. fischeri strains used in this study
Genome accession number	Strain designation	Host species	Sample source	Location of isolation
GCF_009728065.1	emors.1.1	Euprymna_morsei	LO	Tokyo Bay, Honshu, Japan
GCF_009728085.1	emors.1.2	Euprymna_morsei	LO	Tokyo Bay, Honshu, Japan
GCF_009727955.1	emors.2.1	Euprymna_morsei	LO	Tokyo Bay, Honshu, Japan
GCF_009727925.1	emors.2.2	Euprymna_morsei	LO	Tokyo Bay, Honshu, Japan
GCF_009727945.1	emors.3.1	Euprymna_morsei	LO	Tokyo Bay, Honshu, Japan
GCF_009727905.1	emors.3.2	Euprymna_morsei	LO	Tokyo Bay, Honshu, Japan
GCF_009727825.1	emors.4.1	Euprymna_morsei	LO	Tokyo Bay, Honshu, Japan
GCF_009727845.1	emors.4.2	Euprymna_morsei	LO	Tokyo Bay, Honshu, Japan
GCF_009727835.1	emors.5.1t	Euprymna_morsei	LO	Tokyo Bay, Honshu, Japan
GCF_009727875.1	emors.5.1o	Euprymna_morsei	LO	Tokyo Bay, Honshu, Japan
GCF_009727805	emors.5.2	Euprymna_morsei	LO	Ago Bay, Honshu, Japan
GCF_009727735.1	emors.6.1	Euprymna_morsei	LO	Ago Bay, Honshu, Japan
GCF_009727745.1	emors.6.2	Euprymna_morsei	LO	Ago Bay, Honshu, Japan
GCF_009727755.1	emors.7.1	Euprymna_morsei	LO	Ago Bay, Honshu, Japan
GCF_009727725.1	emors.7.2	Euprymna_morsei	LO	Ago Bay, Honshu, Japan
GCF_009727705.1	emors.8.2	Euprymna_morsei	LO	Ago Bay, Honshu, Japan
GCF_009727685.1	emors.8.7	Euprymna_morsei	LO	Ago Bay, Honshu, Japan
GCF_009727605.1	emors.9.1	Euprymna_morsei	LO	Ago Bay, Honshu, Japan
GCF_009727645.1	emors.9.2	Euprymna_morsei	LO	Ago Bay, Honshu, Japan
GCF_009728045.1	emors.10.1	Euprymna_morsei	LO	Ago Bay, Honshu, Japan
GCF_009728025.1	emors.10.3	Euprymna_morsei	LO	Ago Bay, Honshu, Japan
GCF_00972	emors.11.1	Euprymna_morsei	LO	Ago Bay, Honshu, Japan
GCF_009727975.1	emors.11.2	Euprymna_morsei	LO	Ago Bay, Honshu, Japan
GCF_000011805.1	ES114	Euprymna_scolopes	LO	Kaneohe Bay, Oahu, HI, USA
GCF_001640315.1	ES213	Euprymna_scolopes	LO	Maunalua Bay, Oahu, HI, USA
GCF_004685055.1	ES401	Euprymna_scolopes	LO	Kaneohe Bay, Oahu, HI, USA
GCF_021394775.1	ESF436_4	Euprymna_scolopes	LO	Maunalua Bay, Oahu, HI, USA
GCF_021394745.1	ESF436_5	Euprymna_scolopes	LO	Maunalua Bay, Oahu, HI, USA
GCF_021394695	ESF436_6	Euprymna_scolopes	LO	Maunalua Bay, Oahu, HI, USA
GCF_021394875.1	ESM429_1	Euprymna_scolopes	LO	Maunalua Bay, Oahu, HI, USA
GCF_021394855.1	ESM429_3	Euprymna_scolopes	LO	Maunalua Bay, Oahu, HI, USA
GCF_021394835.1	ESM429_4	Euprymna_scolopes	LO	Maunalua Bay, Oahu, HI, USA
GCF_021394675.1	ESM442_5	Euprymna_scolopes	LO	Maunalua Bay, Oahu, HI, USA
GCF_021394635.1	ESM442_6	Euprymna_scolopes	LO	Maunalua Bay, Oahu, HI, USA
GCF_004359415.1	FQ_A001	Euprymna_scolopes	LO	Kaneohe Bay, Oahu, HI, USA
GCF_001640325.1	KB1A98	Euprymna_scolopes	LO	Kaneohe Bay, Oahu, HI, USA
GCF_001640505.1	KB4B5	Euprymna_scolopes	LO	Kaneohe Bay, Oahu, HI, USA
GCF_001640385.1	MB11B1	Euprymna_scolopes	LO	Maunalua Bay, Oahu, HI, USA
GCF_001640415.1	MB13B1	Euprymna_scolopes	LO	Maunalua Bay, Oahu, HI, USA
GCF_001640465.1	MB13B3	Euprymna_scolopes	LO	Maunalua Bay, Oahu, HI, USA
GCF_001640375.1	MB14A3	Euprymna_scolopes	LO	Maunalua Bay, Oahu, HI, USA
GCF_001640455.1_fixed	MB15A4	Euprymna_scolopes	LO	Maunalua Bay, Oahu, HI, USA
GCF_001640525.1	MB15A5	Euprymna_scolopes	LO	Maunalua Bay, Oahu, HI, USA
GCF_001640545.1	VLS2	Euprymna_scolopes	LO	Kaneohe Bay, Oahu, HI, USA
GCF_009727625.1	etasm.1.1	Euprymna_tasmanica	LO	Launceston, Tasmania
GCF_009727615.1	etasm.2.1	Euprymna_tasmanica	LO	Launceston, Tasmania
GCF_000241785.1	SR5	Sepiola_robusta	LO	Banyuls sur Mer, France
GCF_009728125.1	cmult.1.1	Coelorinchus_multispinulosus	LO	Saga Market, Kochi, Shikoku, Japan
GCF_009728075.1	cmult.1.2	Coelorinchus_multispinulosus	LO	Saga Market, Kochi, Shikoku, Japan
GCF_000020845.1	MJ11	Monocentris_japonica	LO	Japanese coast
GCF_001730155.2	5F7	na	seawater	Estuary, Ipswitch, MA, USA
GCF_001690975.1	5F23	na	seawater	Estuary, Ipswitch, MA, USA
GCF_001690925.1	5F33	na	seawater	Estuary, Ipswitch, MA, USA
GCF_001690915.1	5F97	na	seawater	Estuary, Ipswitch, MA, USA
GCF_001691015.1	5F146	na	seawater	Estuary, Ipswitch, MA, USA
GCF_001690945.1	5F306	na	seawater	Estuary, Ipswitch, MA, USA
GCF_001691095.1	FF227	na	seawater	Estuary, Ipswitch, MA, USA
GCF_001730145.1	ZF25	na	seawater	Estuary, Ipswitch, MA, USA
GCF_001691135.1	ZF47	na	seawater	Estuary, Ipswitch, MA, USA
GCF_001691105.1	ZF73	na	seawater	Estuary, Ipswitch, MA, USA
GCF_000287175.2	ZF211	na	seawater	Estuary, Ipswitch, MA, USA
GCF_016464335.1	ATCC_7744	na	seawater	unknown/type strain
GCF_000012245.1	Pseudomonas syringae	na (outgroup)	culture collection	na
47 squid light organ (LO)
3 fish light organ (LO)
12 planktonic (seawater)
na (not applicable)
