# Supplementary material for: Strain matters: host responses reflect symbiont origin in the squid-vibrio symbiosis
Source: mSystems. 2025 Nov 17;10(12):e00498-25. doi: 10.1128/msystems.00498-25 (PMC12710313; doi:10.1128/msystems.00498-25)
Supplement: Table S2 — Genomics comparison of LO and non-LO isolates. [file msystems.00498-25-s0003.xls]

## Sheet: fe_LONOTLO
Table S2 Genomics comparison of LO and non-LO isolates
COG20_FUNCTION	enrichment_score	adjusted_q_value	associated_groups	p_NOT LO	p_LO
Uncharacterized conserved protein, NAD-dependent epimerase/dehydratase family (PDB:2G0T)	57.2964	4.38197e-11	NOT	0.875	0
Predicted amino acid racemase (YhfX) (PDB:4KBX) (PUBMED:23091052)	57.2964	4.38197e-11	NOT	0.875	0
Flavin-dependent oxidoreductase, luciferase family (includes alkanesulfonate monooxygenase SsuD and methylene tetrahydromethanopterin reductase) (SsuD) (PDB:1BRL)	47.3596	1.97358e-09	LO	0.25	1
Phenylacetate-coenzyme A ligase PaaK, adenylate-forming domain family (PaaK) (PDB:2Y4O)	47.3596	1.97358e-09	LO	0.25	1
Ubiquinone/menaquinone biosynthesis C-methylase UbiE/MenG (UbiE) (PDB:4OBW)!!!Lysophospholipase, alpha-beta hydrolase superfamily (PldB) (PDB:5O7G)	47.3596	1.97358e-09	LO	0.25	1
DNA-binding transcriptional regulator, CsgD family (CsgD)	47.3596	1.97358e-09	LO	0.25	1
N-acyl-homoserine lactone synthase LasI (autoinducer biosynthesis) (LasI) (PDB:1K4J)	47.3596	1.97358e-09	LO	0.25	1
IS4 transposase InsG (InsG)	43.5898	1.18343e-08	NOT	0.875	0.0577
CubicO group peptidase, beta-lactamase class C family (AmpC) (PDB:1BLS)	38.744	1.2552e-07	LO	0.1875	0.9423
Propionyl CoA:succinate CoA transferase (ACH1) (PDB:2G39) (PUBMED:10769117)	37.8885	1.75129e-07	NOT	0.75	0.0385
Signal transduction histidine kinase (BaeS) (PDB:1JOY)!!!CheY-like REC (receiver) domain, includes chemotaxis protein CheY and sporulation regulator Spo0F (CheY) (PDB:6QRJ)!!!HPt (histidine-containing phosphotransfer) domain (HPtr) (PDB:3IQT)!!!PAS domain (PAS) (PDB:2MWG)	35.9877	4.22046e-07	LO	0	0.8269
ABC-type Fe3+-citrate transport system, periplasmic component (FecB)	33.7988	9.33879e-07	LO	0	0.8077
Outer membrane receptor for monomeric catechols (Fiu)	33.7988	9.33879e-07	LO	0	0.8077
AraC-type DNA-binding domain and AraC-containing proteins (AraC) (PDB:1BL0)!!!Predicted transcriptional regulator YdeE, contains AraC-type DNA-binding domain (YdeE)	33.7988	9.33879e-07	LO	0	0.8077
Predicted FMN-binding regulatory protein PaiB (PaiB) (PDB:2OL5)	33.7119	9.33879e-07	NOT	0.5625	0
Polyisoprenoid-binding periplasmic protein YceI (YceI) (PDB:1WUB) (PUBMED:15741337;20236316)	33.7119	9.33879e-07	LO	0.4375	1
Phosphotransferase system IIC components, glucose/maltose/N-acetylglucosamine-specific (PtsG1)!!!Phosphotransferase system IIB components (PtsG2) (PDB:1IBA)!!!Phosphotransferase system IIA component (NagE) (PDB:1AX3)	29.4667	7.82358e-06	NOT	0.5	0
Enoyl-CoA hydratase/carnithine racemase (CaiD) (PDB:1DCI)	25.4662	5.84772e-05	LO	0.375	0.9423
Predicted transcriptional regulator, contains an XRE-type HTH domain (archaeal members contain CBS pair) (AF2118)	25.3169	5.9855e-05	NOT	0.75	0.1154
Sucrose-6-phosphate hydrolase SacC, GH32 family (SacC) (PDB:1ST8)	24.6278	7.74239e-05	NOT	0.5	0.0192
	24.6278	7.74239e-05	LO	0.5	0.9808
ACP:hemolysin acyltransferase (hemolysin-activating protein) (HlyC) (PUBMED:23319881)	20.7788	0.000524017	NOT	0.5	0.0385
NDP-sugar pyrophosphorylase, includes eIF-2Bgamma, eIF-2Bepsilon, and LPS biosynthesis protein s (GCD1) (PDB:6JQ8)!!!Signal-transduction protein containing cAMP-binding, CBS, and nucleotidyltransferase domains	20.7788	0.000524017	NOT	0.5	0.0385
Peptidoglycan/LPS O-acetylase OafA/YrhL, contains acyltransferase and SGNH-hydrolase domains (OafA)	19.9639	0.000768805	NOT	0.875	0.25
NADPH-dependent 2,4-dienoyl-CoA reductase, sulfur reductase, or a related oxidoreductase (FadH2) (PDB:1VRQ)!!!Rhodanese-related sulfurtransferase (PspE) (PDB:1TQ1)	19.7275	0.00083521	NOT	1	0.3654
Alpha-mannosidase (MngB) (PDB:5KBP) (PUBMED:14645248)	19.2158	0.0010109	NOT	0.6875	0.1346
Dihydrolipoamide dehydrogenase (E3) component of pyruvate/2-oxoglutarate dehydrogenase complex or glutathione oxidoreductase (Lpd) (PDB:6QKG)!!!2,4-dienoyl-CoA reductase or related NADH-dependent reductase, Old Yellow Enzyme (OYE) family (FadH) (PDB:1BWK)	19.2158	0.0010109	NOT	0.6875	0.1346
Transcriptional regulator, contains Arc/MetJ-type RHH (ribbon-helix-helix) DNA-binding domain (ParD) (PDB:3KXE)	19.079	0.00104724	NOT	0.75	0.1731
Outer membrane protease (OmpT) (PDB:1I78)	18.5983	0.00130094	LO	0	0.6154
Gamma-glutamyltranspeptidase (Ggt) (PDB:2Z8I) (PUBMED:16618936)	17.2093	0.00260919	LO	0.125	0.7115
Lipid II:glycine glycyltransferase (Peptidoglycan interpeptide bridge formation enzyme) (FmhB) (PDB:1LRZ)	16.9655	0.00287079	NOT	0.4375	0.0385
CRISPR-Cas type I system-associated endonuclease/helicase Cas3 (Cas3)!!!CRISPR-Cas type I-F system-associated endonuclease/helicase Cas3f, fused to Cas2 domain (Cas3f)	16.7707	0.0029883	NOT	0.375	0.0192
CRISPR-Cas system endoribonuclease Cas6f/Csy4, RAMP superfamily (Cas6f)	16.7707	0.0029883	NOT	0.375	0.0192
CRISPR-Cas system-associated integrase Cas1 (Cas1) (PDB:2YZS)	14.0712	0.0117579	NOT	0.4375	0.0577
Transposase InsO and inactivated derivatives (Tra5)!!!Transposase InsE and inactivated derivatives (InsE) (PDB:2JN6) (PUBMED:23818957)	14.0712	0.0117579	NOT	0.4375	0.0577
Uncharacterized conserved protein, DUF497 family (PDB:3U97)	13.9545	0.0121089	NOT	0.625	0.1538
Phage capsid protein	13.8125	0.0121089	NOT	0.25	0
Phage terminase, large subunit GpA (gpA1)	13.8125	0.0121089	NOT	0.25	0
Sugar lactone lactonase YvrE (YvrE) (PDB:1E1A)	13.8125	0.0121089	NOT	0.25	0
Regulatory P domain of the subtilisin-like proprotein convertases and other proteases (PDB:1OT5)	13.7353	0.0123014	LO	0.125	0.6538
Branched-chain amino acid transport protein (AzlD2)	13.0807	0.0157322	NOT	0.3125	0.0192
Predicted epimerase YddE/YHI9, PhzF superfamily (YHI9) (PDB:1SDJ) (PUBMED:24914732)	13.0807	0.0157322	NOT	0.3125	0.0192
Predicted branched-chain amino acid permease (azaleucine resistance) (AzlC)	13.0807	0.0157322	NOT	0.3125	0.0192
Plasmid maintenance system antidote protein VapI, contains XRE-type HTH domain (VapI) (PDB:4MCT)	13.053	0.0157322	NOT	0.9375	0.4231
Plasmid maintenance system killer protein (HigB)	13.053	0.0157322	NOT	0.9375	0.4231
Predicted Zn-dependent protease	12.9524	0.0162395	LO	0	0.5
Nucleoside-specific outer membrane channel protein Tsx (Tsx) (PDB:1TLW)	12.9054	0.016298	NOT	0.5	0.0962
Transposase InsO and inactivated derivatives (Tra5)	12.7214	0.0176077	NOT	0.875	0.3654
Uncharacterized membrane protein YbaN, DUF454 family (YbaN)	12.1696	0.0231775	NOT	0.9375	0.4423
Very-short-patch-repair endonuclease (YcjD) (PDB:3HRL)	11.9752	0.0252098	NOT	0.75	0.2692
ABC-type antimicrobial peptide transport system, permease component (SalY)	11.4126	0.0327979	LO	0	0.4615
GGDEF domain, diguanylate cyclase (c-di-GMP synthetase) or its enzymatically inactive variants (GGDEF) (PDB:6D9M)!!!GAF domain (GAF)	11.4126	0.0327979	LO	0	0.4615
Predicted RNA-binding protein YhfF, contains PUA-like ASCH domain (YhfF)	11.0337	0.0394692	LO	0.375	0.8077
Sialic acid synthase SpsE, contains C-terminal SAF domain (SpsE) (PDB:1VLI)	10.8868	0.0419332	NOT	0.75	0.2885
Predicted methyltransferase, contains TPR repeat	10.7275	0.0425569	LO	0.625	0.9423
Uncharacterized Zn-binding protein, DUF971 domain (PA5055) (PDB:3LUU)	10.7275	0.0425569	NOT	0.375	0.0577
mRNA-degrading endonuclease RelE, toxin component of the RelBE toxin-antitoxin system (RelE) (PDB:1WMI)	10.7272	0.0425569	NOT	0.8125	0.3462
L-alanine-DL-glutamate epimerase or related enzyme of enolase superfamily (RspA) (PDB:1BKH)	10.7272	0.0425569	NOT	0.8125	0.3462
Phage protein U	10.2	0.0513047	NOT	0.1875	0
Phage DNA packaging protein, Nu1 subunit of terminase (Nu1) (PDB:1J9I)	10.2	0.0513047	NOT	0.1875	0
Phage protein D (gpD)	10.2	0.0513047	NOT	0.1875	0
Phage-related baseplate assembly protein (PDB:5CES)	10.2	0.0513047	NOT	0.1875	0
Phage tail sheath protein FI (PDB:3J9Q) (PUBMED:18586829)	10.2	0.0513047	NOT	0.1875	0
Multimeric flavodoxin WrbA, includes NAD(P)H:quinone oxidoreductase (WrbA) (PDB:4DY4)	10.2	0.0513047	NOT	0.1875	0
Autotransporter translocation and assembly protein TamB (TamB) (PDB:5VTG)!!!Ca2+-binding protein, RTX toxin-related (PDB:1AF0) (PUBMED:15135544)!!!Large exoprotein involved in heme utilization or adhesion (FhaB) (PDB:4RM6)	10.0068	0.0553007	NOT	1	0.5769
Pyrrolidone-carboxylate peptidase (N-terminal pyroglutamyl peptidase) (Pcp) (PDB:1AUG)	9.9501	0.0553007	LO	0.6875	0.9615
Transposase (or an inactivated derivative), DDE domain (Rve)	9.9501	0.0553007	NOT	0.3125	0.0385
GGDEF domain, diguanylate cyclase (c-di-GMP synthetase) or its enzymatically inactive variants (GGDEF) (PDB:6D9M)!!!PAS domain (PAS) (PDB:2MWG)!!!GAF domain (GAF)	9.9501	0.0553007	NOT	0.3125	0.0385
TctA family transporter (PUBMED:14499931)	9.7823	0.058022	NOT	0.9375	0.5
Tripartite-type tricarboxylate transporter, extracytoplasmic receptor component TctC (TctC) (PDB:2DVZ)	9.7823	0.058022	NOT	0.9375	0.5
DNA-binding response regulator DpiB of citrate/malate metabolism (CitB)	9.7823	0.058022	NOT	0.9375	0.5
Predicted nuclease of restriction endonuclease-like (RecB) superfamily, DUF1016 family (YhcG) (PUBMED:16011798)	9.56492	0.0644025	NOT	0.25	0.0192
Transposase InsE and inactivated derivatives (InsE) (PDB:2JN6) (PUBMED:23818957)	9.53308	0.0646317	NOT	0.5625	0.1731
Outer membrane usher protein FimD/PapC (FimD) (PDB:2KT6)	9.34869	0.0695618	NOT	1	0.5962
P pilus assembly protein, chaperone PapD (FimC) (PDB:1BF8)	9.34869	0.0695618	NOT	1	0.5962
Post-segregation antitoxin (ccd killing mechanism protein) encoded by the F plasmid (PDB:2ADL)	9.23479	0.07305	NOT	0.875	0.4423
Sensor histidine kinase DipB regulating citrate/malate metabolism (CitA)	9.06403	0.078139	NOT	0.9375	0.5192
WD40 repeat (WD40) (PDB:3UVN)!!!6-phosphogluconolactonase, cycloisomerase 2 family (Pgl) (PDB:1JOF)	9.06403	0.078139	LO	0.0625	0.4808
HD-GYP domain, c-di-GMP phosphodiesterase class II (or its inactivated variant) (HDGYP) (PDB:5Z7C) (PUBMED:23475961)	8.71804	0.0932468	NOT	1	0.6154
Serine protease, subtilisin family (AprE) (PDB:1SCJ)	8.38018	0.110861	LO	0.0625	0.4615
Predicted acetyltransferase	8.21017	0.120237	LO	0.5625	0.8846
2-keto-3-deoxy-galactonokinase (DgoK) (PDB:3R1X)	8.09393	0.120744	NOT	0.75	0.3462
CMP-N-acetylneuraminic acid synthetase, NeuA/PseF family (NeuA) (PDB:1EYR)	8.09393	0.120744	NOT	0.75	0.3462
TRAP-type C4-dicarboxylate transport system, periplasmic component (DctP) (PDB:2CEX)	8.09393	0.120744	NOT	0.75	0.3462
TRAP-type C4-dicarboxylate transport system, large permease component (DctQ)	8.09393	0.120744	NOT	0.75	0.3462
TRAP-type C4-dicarboxylate transport system, small permease component YiaM (DctM)	8.09393	0.120744	NOT	0.75	0.3462
Uncharacterized conserved protein YbbK, DUF523 family (YbbK)	7.65272	0.148914	NOT	0.3125	0.0577
mRNA-degrading endonuclease (mRNA interferase) HigB, toxic component of the HigAB toxin-antitoxin module (HigB) (PDB:5IFG)	7.65272	0.148914	NOT	0.3125	0.0577
Predicted ferric reductase	7.65272	0.148914	LO	0.6875	0.9423
Plasmid stabilization system protein ParE (ParE) (PDB:3KXE)	7.53241	0.154	NOT	1	0.6538
Arylamine N-acetyltransferase (NhoA) (PDB:1E2T)	7.53241	0.154	LO	0	0.3462
Uncharacterized conserved protein YjhX, UPF0386/DUF2084 family (YjhX)	7.53241	0.154	LO	0	0.3462
Peptidoglycan/xylan/chitin deacetylase, PgdA/NodB/CDA1 family (CDA1) (PDB:1NY1)!!!Chitodextrinase (PDB:1WVU)	6.78122	0.217112	LO	0.375	0.7308
Periplasmic component TolB of the Tol biopolymer transport system (TolB) (PDB:1C5K)!!!Serine protease, subtilisin family (AprE) (PDB:1SCJ)!!!Regulatory P domain of the subtilisin-like proprotein convertases and other proteases (PDB:1OT5)	6.69697	0.217112	LO	0.875	1
Ascorbate-specific PTS system IIC component UlaA (UlaA) (PDB:4RP8)	6.69697	0.217112	LO	0.875	1
Phage tail tube protein FII (PDB:3J9Q) (PUBMED:22984449)	6.69697	0.217112	NOT	0.125	0
Uncharacterized membrane protein YdbT, contains bPH2 (bacterial pleckstrin homology) domain (YdbT)	6.69697	0.217112	NOT	0.125	0
Uncharacterized conserved protein, UPF0276 family (PDB:3BWW)	6.69697	0.217112	NOT	0.125	0
Oxalate decarboxylase/archaeal phosphoglucose isomerase, cupin superfamily (OxdD) (PDB:2VQA)	6.69697	0.217112	NOT	0.125	0
Predicted peptidase (PDB:3DOH)	6.69697	0.217112	NOT	0.125	0
NAD-dependent DNA ligase (Lig) (PDB:5TT5)!!!Predicted DNA-binding transcriptional regulator YobV, contains HTH and WYL domains (YobV)	6.69697	0.217112	NOT	0.125	0
Uracil-DNA glycosylase (Udg4) (PDB:3IKB)	6.69697	0.217112	NOT	0.125	0
mRNA-degrading endonuclease YafQ (mRNA interferase), toxin component of the YafQ-DinJ toxin-antitoxin module (YafQ) (PDB:4MMG)	6.69697	0.217112	NOT	0.125	0
P2-like prophage tail protein X (gpX) (PDB:2LTF)	6.69697	0.217112	NOT	0.125	0
Fido, protein-threonine AMPylation domain (FIDO) (PDB:2F6S) (PUBMED:19503829)	6.51391	0.23608	NOT	0.9375	0.5962
Cu/Zn superoxide dismutase (SodC) (PDB:1ESO)	6.51391	0.23608	LO	0.0625	0.4038
Uncharacterized membrane protein YiaA (YiaA)	6.43798	0.244082	NOT	1	0.6923
DNA-binding transcriptional regulator AlpA (AlpA)	6.30793	0.260209	NOT	0.5625	0.2308
Metal-dependent amidase/aminoacylase/carboxypeptidase (AbgB) (PDB:3RAM) (PUBMED:17307853)	6.25753	0.26048	NOT	0.1875	0.0192
CRISPR-Cas system type I-F effector complex subunit Cas5f/Csy2, RAMP superfamily (Cas5f)	6.25753	0.26048	NOT	0.1875	0.0192
Superfamily II DNA and RNA helicase (SrmB) (PDB:3RRM)!!!Superfamily II DNA or RNA helicase, SNF2 family (HepA) (PDB:6UXV)	6.25753	0.26048	NOT	0.1875	0.0192
5-oxoprolinase subunit B/Allophanate hydrolase subunit 1 (PxpB) (PDB:2KWA) (PUBMED:28830929)	5.91315	0.305531	LO	0.6875	0.9231
5-oxoprolinase subunit C/Allophanate hydrolase subunit 2 (PxpC) (PDB:3MML) (PUBMED:28830929)	5.91315	0.305531	LO	0.6875	0.9231
Uncharacterized conserved protein YcsI, UPF0317/DUF1446 family (YcsI) (PDB:2PIF)	5.91315	0.305531	LO	0.6875	0.9231
5-oxoprolinase subunit A (PxpA) (PDB:1V6T) (PUBMED:28830929)	5.91315	0.305531	LO	0.6875	0.9231
Chromosome segregation ATPase Smc (Smc) (PDB:5XG3)	5.86933	0.308134	NOT	0.75	0.4038
Serine/threonine protein kinase HipA, toxin component of the HipAB toxin-antitoxin module (HipA) (PDB:2WIU)	5.86785	0.308134	NOT	0.875	0.5385
Transcriptional antiterminator Rof (Rho-off) (Rof) (PDB:1SG5)	5.67447	0.341061	NOT	0.375	0.1154
ABC-type dipeptide/oligopeptide/nickel transport system, permease component (DppB)!!!ABC-type dipeptide/oligopeptide/nickel transport system, permease component (DppC)	5.42461	0.39009	LO	0	0.2692
2-Methylisocitrate lyase and related enzymes, PEP mutase family (PrpB) (PDB:1XG3)	5.29889	0.412319	LO	0.125	0.4423
Malate/lactate/ureidoglycolate dehydrogenase, LDH2 family (AllD) (PDB:1NXU)	5.29889	0.412319	LO	0.125	0.4423
Chitinase (Chi1) (PDB:4AXN)!!!Chitodextrinase (PDB:1WVU)	5.14933	0.445663	LO	0.3125	0.6346
Glycerol-3-phosphate cytidylyltransferase, cytidylyltransferase family (TagD) (PDB:2B7L)	4.94555	0.493202	LO	0	0.25
Heavy metal-bindng TRASH/YHS domain, predicted Cu/Ag metallochaperone (YHS)	4.94555	0.493202	LO	0	0.25
CRISPR-Cas system type I-F effector complex large subunit Cas8f (Cas8f)	4.57236	0.600491	NOT	0.375	0.1346
CRISPR-Cas system type I-F effector complex subunit Cas7f/Csy3, RAMP superfamily (Cas7f)	4.57236	0.600491	NOT	0.375	0.1346
Succinate dehydrogenase, hydrophobic anchor subunit (SdhD) (PDB:2WS3)	4.56568	0.600491	LO	0.6875	0.9038
5-methylcytosine-specific restriction endonuclease McrBC, regulatory subunit McrC (McrC)	4.54089	0.604488	LO	0.375	0.6731
Ribosomal protein L36 (RpmJ) (PDB:1DFE) (PUBMED:21627333)	4.48361	0.61546	LO	0	0.2308
Sulfopyruvate decarboxylase, TPP-binding subunit (coenzyme M biosynthesis)	4.48361	0.61546	LO	0	0.2308
Hydroxyethylthiazole kinase, sugar kinase family (ThiM) (PDB:1C3Q)	4.27179	0.666158	LO	0.5	0.7692
ABC-type nitrate/sulfonate/bicarbonate transport system, ATPase component (TauB)	4.27179	0.666158	LO	0.5	0.7692
ABC-type nitrate/sulfonate/bicarbonate transport system, periplasmic component (TauA) (PDB:2X26)	4.27179	0.666158	LO	0.5	0.7692
ABC-type nitrate/sulfonate/bicarbonate transport system, permease component (TauC)	4.27179	0.666158	LO	0.5	0.7692
Aminopyrimidine aminohydrolase TenA (thiamine salvage pathway) (TenA) (PDB:2QCX) (PUBMED:17618314)	4.27179	0.666158	LO	0.5	0.7692
Site-specific DNA recombinase SpoIVCA/DNA invertase PinE (SpoIVCA) (PDB:1GDT)	4.27179	0.666158	NOT	0.5	0.2308
Predicted ATP-binding protein involved in virulence	4.08654	0.737681	LO	0.25	0.5385
Alkyl sulfatase BDS1 and related hydrolases, metallo-beta-lactamase superfamily (BDS1) (PDB:2CFU)	4.03786	0.74833	NOT	1	0.7885
Redox-sensing c-di-GMP phosphodiesterase, contains CSS-motif and EAL domains (YjcC) (PUBMED:29514851)	4.03786	0.74833	LO	0	0.2115
UDP-N-acetylglucosamine 2-epimerase (WecB) (PDB:1F6D) (PUBMED:26641313;30389844)	4.02341	0.749377	s	0.5625	0.2885
Superfamily I DNA and/or RNA helicase (DNA2) (PDB:2GJK)	3.9895	0.753835	NOT	0.1875	0.0385
Anion-transporting ATPase, ArsA/GET3 family (ArsA) (PDB:1F48)	3.9895	0.753835	NOT	0.1875	0.0385
Uncharacterized conserved protein DfsB/IRC4, DUF1706 (PF08020) domain (DfsB) (PDB:5COG) (PUBMED:26804569)	3.92775	0.767953	NOT	0.625	0.3462
dTDP-4-dehydrorhamnose reductase (RfbD) (PDB:1KBZ)	3.92308	0.767953	LO	0.0625	0.3077
CRISPR-associated protein Csa3, CARF domain (Csa3) (PDB:2WTE) (PUBMED:21093452)	3.92308	0.767953	LO	0.0625	0.3077
DNA helicase IV (HelD)	3.76801	0.835424	LO	0.125	0.3846
Cold shock protein, CspA family (CspC) (PDB:1C9O)!!!Uncharacterized membrane protein YsdA, DUF1294 family (YsdA)	3.57536	0.835424	NOT	0.75	0.4808
NDP-sugar epimerase, includes UDP-GlcNAc-inverting 4,6-dehydratase FlaA1 and capsular polysaccharide biosynthesis protein EpsC (FlaA1) (PDB:2GN4)	3.47199	0.835424	NOT	0.9375	0.7115
Predicted DNA-binding transcriptional regulator YobV, contains HTH and WYL domains (YobV)	3.36383	0.835424	NOT	0.8125	0.5577
Outer membrane protein OmpA and related peptidoglycan-associated (lipo)proteins (OmpA) (PDB:1OAP)!!!Opacity protein LomR and related surface antigens (LomR) (PDB:1Q9F)	3.31229	0.835424	LO	0.125	0.3654
