# Supplementary material for: Strain matters: host responses reflect symbiont origin in the squid-vibrio symbiosis
Source: mSystems. 2025 Nov 17;10(12):e00498-25. doi: 10.1128/msystems.00498-25 (PMC12710313; doi:10.1128/msystems.00498-25)
Supplement: Table S3 — Genomic comparison of squid and fish isolates. [file msystems.00498-25-s0004.xls]

## Sheet: fe_fishORsquid
Table S3 Genomic comparison of squid and fish isolates
COG20_FUNCTION	enrichment_score	adjusted_q_value	associated_groups	p_Squid	p_Fish
Enoyl-CoA hydratase/carnithine racemase (CaiD) (PDB:1DCI)	52.0026	1.26262e-09	Squid	1	0
Signal transduction histidine kinase (BaeS) (PDB:1JOY)!!!CheY-like REC (receiver) domain, includes chemotaxis protein CheY and sporulation regulator Spo0F (CheY) (PDB:6QRJ)!!!HPt (histidine-containing phosphotransfer) domain (HPtr) (PDB:3IQT)!!!PAS domain (PAS) (PDB:2MWG)	15.211	0.00995521	Squid	0.8776	0
Phage capsid portal protein XkdE	7.16327	0.413438	Squid	0.7347	0
Uncharacterized membrane protein YiaA (YiaA)	7.16327	0.413438	Squid	0.7347	0
Uncharacterized phage protein gp47/JayE (JayE)	6.01361	0.70301	Squid	0.6939	0
Uncharacterized conserved protein YjcR, contains N-terminal HTH domain (YjcR)	6.01361	0.70301	Squid	0.6939	0
Outer membrane protease (OmpT) (PDB:1I78)	5.09388	1	Squid	0.6531	0
DNAse/DNA nickase specific for phosphorothioated or glycosylated phage DNA, GmrSD/DndB/SspE family, contains DUF262 and HNH nuclease domains (GmrSD) (PDB:6JIV) (PUBMED:17188297;32251370)	4.34137	1	Squid	0.6122	0
Mu-like prophage protein gp46 (gp46)	4.0142	1	Squid	0.5918	0
Mu-like prophage protein gp45 (gp45) (PDB:3VTN)	3.71429	1	Squid	0.5714	0
Mu-like prophage tail sheath protein gpL (gpL)	3.71429	1	Squid	0.5714	0
Mu-like prophage tail protein gpP (PDB:3D37)	3.71429	1	Squid	0.5714	0
Mu-like prophage DNA circulation protein	3.71429	1	Squid	0.5714	0
Integrase/recombinase, includes phage integrase (FimB)	3.71429	1	Squid	0.5714	0
Phage-related tail fiber protein (PDB:6CL6)	3.71429	1	Squid	0.5714	0
Antitoxin component HigA of the HigAB toxin-antitoxin module, contains an N-terminal HTH domain (HigA)	3.43837	1	Squid	0.551	0
Phage repressor protein C, contains Cro/C1-type HTH and peptisase s24 domains	3.18367	1	Squid	0.5306	0
Predicted Zn-dependent protease	3.18367	1	Squid	0.5306	0
WD40 repeat (WD40) (PDB:3UVN)!!!6-phosphogluconolactonase, cycloisomerase 2 family (Pgl) (PDB:1JOF)	2.94785	1	Squid	0.5102	0
Phosphotransferase system, mannitol-specific IIBC component (MtlA) (PDB:1VRV)	33.9737	1.81794e-06	Squid	1	0.3333
DNA-binding transcriptional regulator, MltR family (MtlR) (PDB:3BRJ)	33.9737	1.81794e-06	Squid	1	0.3333
L-ascorbate lactonase UlaG, metallo-beta-lactamase superfamily (UlaG) (PDB:2WYM)	21.7179	0.000599559	Squid	0.9796	0.3333
ABC-type glycerol-3-phosphate transport system, permease component (UgpE) (PDB:1VR4)	33.9737	1.81794e-06	Fish	0	0.6667
ABC-type glycerol-3-phosphate transport system, periplasmic component (UgpB) (PDB:2Z8D)	33.9737	1.81794e-06	Fish	0	0.6667
Mannose-6-phosphate isomerase, cupin superfamily (ManC) (PDB:1IPJ)	33.9737	1.81794e-06	Fish	0	0.6667
ACP:hemolysin acyltransferase (hemolysin-activating protein) (HlyC) (PUBMED:23319881)	33.9737	1.81794e-06	Fish	0	0.6667
Mn-dependent transcriptional regulator MntR, DtxR family (MntR) (PDB:1B1B)	21.7179	0.000599559	Fish	0.0204	0.6667
Alpha-galactosidase/6-phospho-beta-glucosidase, family 4 of glycosyl hydrolase (CelF) (PDB:1OBB)	21.7179	0.000599559	Fish	0.0204	0.6667
Superfamily I DNA and/or RNA helicase (DNA2) (PDB:2GJK)!!!Very-short-patch-repair endonuclease (YcjD) (PDB:3HRL)	21.7179	0.000599559	Fish	0.0204	0.6667
Uncharacterized conserved protein, MAPEG superfamily	15.5941	0.00851527	Fish	0.0408	0.6667
CBS domain (CBS) (PDB:1B3O)!!!Sugar phosphate isomerase/epimerase (YcjR) (PDB:3KTC) (PUBMED:30742415)!!!Sialic acid synthase SpsE, contains C-terminal SAF domain (SpsE) (PDB:1VLI)	15.5941	0.00851527	Fish	0.0408	0.6667
Uncharacterized membrane protein YhaH, DUF805 family (yhaH)	11.9235	0.0485645	Fish	0.0612	0.6667
Coenzyme F420-reducing hydrogenase, beta subunit (FrhB) (PDB:3ZFS)	11.9235	0.0485645	Fish	0.0612	0.6667
GGDEF domain, diguanylate cyclase (c-di-GMP synthetase) or its enzymatically inactive variants (GGDEF) (PDB:6D9M)!!!EAL domain, c-di-GMP-specific phosphodiesterase class I (or its enzymatically inactive variant) (EAL) (PDB:2BAS)!!!PAS domain (PAS) (PDB:2MWG)	11.9235	0.0485645	Fish	0.0612	0.6667
3,4-dihydroxy-2-butanone 4-phosphate synthase (RibB) (PDB:1G57)	9.47927	0.139231	Fish	0.0816	0.6667
Transcriptional antiterminator Rof (Rho-off) (Rof) (PDB:1SG5)	9.47927	0.139231	Fish	0.0816	0.6667
Polysaccharide pyruvyl transferase family protein WcaK (colanic acid biosynthesis) (WcaK)	9.47927	0.139231	Fish	0.0816	0.6667
UDP-N-acetyl-D-mannosaminuronic acid transferase, WecB/TagA/CpsF family (WecG)	7.73627	0.333218	Fish	0.102	0.6667
Asp/Glu/hydantoin racemase (Dcg1)	6.43166	0.608028	Fish	0.1224	0.6667
Transposase InsE and inactivated derivatives (InsE) (PDB:2JN6) (PUBMED:23818957)	5.41947	0.945059	Fish	0.1429	0.6667
Mannose-6-phosphate isomerase, cupin superfamily (ManC) (PDB:1IPJ)!!!Mannose-1-phosphate guanylyltransferase (CpsB) (PDB:2QH5)	1.67002	1	Fish	0.3061	0.6667
5-methylcytosine-specific restriction endonuclease McrBC, GTP-binding regulatory subunit McrB (McrB) (PDB:6HZ4)	1.44502	1	Fish	0.3265	0.6667
Chloramphenicol 3-O-phosphotransferase (PDB:1GRQ)	1.44502	1	Fish	0.3265	0.6667
Transposase InsO and inactivated derivatives (Tra5)	1.24628	1	Fish	0.3469	0.6667
Plasmid maintenance system killer protein (HigB)	0.773944	1	Fish	0.4082	0.6667
DNA-cytosine methylase (Dcm) (PDB:3LX6)	0.773944	1	Fish	0.4082	0.6667
Alkylated DNA repair dioxygenase AlkB (AlkB) (PDB:3KHC)	0.773944	1	Fish	0.4082	0.6667
Plasmid maintenance system antidote protein VapI, contains XRE-type HTH domain (VapI) (PDB:4MCT)	0.773944	1	Fish	0.4082	0.6667
Predicted restriction endonuclease	0.539035	1	Fish	0.449	0.6667
Uncharacterized conserved protein, DUF1778 family (PDB:1Y9B)	0.407645	1	Squid	0.8163	0.6667
Type IV pilus assembly protein PilE (PilE) (PDB:2NBA)	0.353741	1	Fish	0.4898	0.6667
Mannosyltransferase OCH1 or related enzyme (OCH1)	0.28315	1	Squid	0.7959	0.6667
Transposase	0.15327	1	Fish	0.551	0.6667
N-acetyltransferase, GNAT superfamily (includes histone acetyltransferase HPA2) (PhnO)	0.0657492	1	Fish	0.5918	0.6667
5-methylcytosine-specific restriction endonuclease McrBC, regulatory subunit McrC (McrC)	0.000594524	1	Squid	0.6735	0.6667
Protein N-acetyltransferase, RimJ/RimL family (RimL) (PDB:1S7F)!!!Spore coat polysaccharide biosynthesis protein SpsG, predicted glycosyltransferase (SpsG)	29.927	1.27745e-05	Fish	0.0408	1
Predicted nucleotide-binding protein containing TIR -like domain	10.6123	0.0947822	Fish	0.1837	1
Thiamin-binding stress-response protein YqgV, UPF0045 family (YqgV) (PDB:1LXJ) (PUBMED:20471400)	9.55103	0.139231	Fish	0.2041	1
Predicted transcriptional regulator YdeE, contains AraC-type DNA-binding domain (YdeE)	8.6414	0.213877	Fish	0.2245	1
Sialic acid synthase SpsE, contains C-terminal SAF domain (SpsE) (PDB:1VLI)	7.85306	0.321038	Fish	0.2449	1
CMP-N-acetylneuraminic acid synthetase, NeuA/PseF family (NeuA) (PDB:1EYR)	6.01361	0.70301	Fish	0.3061	1
mRNA-degrading endonuclease RelE, toxin component of the RelBE toxin-antitoxin system (RelE) (PDB:1WMI)	6.01361	0.70301	Fish	0.3061	1
Outer membrane protein OmpA and related peptidoglycan-associated (lipo)proteins (OmpA) (PDB:1OAP)!!!Opacity protein LomR and related surface antigens (LomR) (PDB:1Q9F)	5.52954	0.906258	Fish	0.3265	1
Archaeal DNA helicase HerA or a related bacterial ATPase, contains HAS-barrel and ATPase domains (HerA) (PDB:4D2I)	5.09388	1	Fish	0.3469	1
Cu/Zn superoxide dismutase (SodC) (PDB:1ESO)	4.69971	1	Fish	0.3673	1
Chromosome segregation ATPase Smc (Smc) (PDB:5XG3)	4.69971	1	Fish	0.3673	1
Carbohydrate-selective porin OprB (OprB) (PDB:4GEY)	4.34137	1	Fish	0.3878	1
