# Supplementary material for: Strain matters: host responses reflect symbiont origin in the squid-vibrio symbiosis
Source: mSystems. 2025 Nov 17;10(12):e00498-25. doi: 10.1128/msystems.00498-25 (PMC12710313; doi:10.1128/msystems.00498-25)
Supplement: Table S4 — Gene IDs and abbreviations used in the text. [file msystems.00498-25-s0005.xlsx]

## Sheet: Sheet1
Table S4 Gene IDs and abbreviations used in the text
Gene ID	Blast ID	Abbreviations	GO IDs	GO Functions
g14962	Hemocyanin A-type	Hc-A	P:GO:0015671; F:GO:0005344; F:GO:0016491; F:GO:0046872	P:oxygen transport; F:oxygen carrier activity; F:oxidoreductase activity; F:metal ion binding
g14963	Hemocyanin A-type	Hc-A	P:GO:0015671; F:GO:0005344; F:GO:0016491; F:GO:0046872; C:GO:0016020	P:oxygen transport; F:oxygen carrier activity; F:oxidoreductase activity; F:metal ion binding; C:membrane
TRINITY_GG_1751_c11_g1	free fatty acid receptor 2-like	FFAR2-like	NA	NA
cluster_24991	folate receptor gamma-like isoform X2	FOLR3-like	P:GO:0007338; P:GO:0009987; C:GO:0016020	P:single fertilization; P:cellular process; C:membrane
TRINITY_GG_1272_c245_g1	NA (not annotated)	–	NA	NA
g17033	tRNA 2'-phosphotransferase 1-like	TRPT1-like	P:GO:0006388; F:GO:0000215; F:GO:0016740	P:tRNA splicing, via endonucleolytic cleavage and ligation; F:tRNA 2'-phosphotransferase activity; F:transferase activity
TINITY_GG_4428_c11_g1	NA	–	NA	NA
g25775	NA	–
cluster_5706	Pol polyprotein	Pol	P:GO:0015074; F:GO:0003676; C:GO:0016020	P:DNA integration; F:nucleic acid binding; C:membrane
g24423	C-type lectin domain family 4 member M-like	CLEC4M-like	F:GO:0030246; F:GO:0038023; C:GO:0009897; C:GO:0016020	F:carbohydrate binding; F:signaling receptor activity; C:external side of plasma membrane; C:membrane
g11427	opine dehydrogenase-like	ODH-like	F:GO:0000166; F:GO:0016491; F:GO:0047830	F:nucleotide binding; F:oxidoreductase activity; F:D-octopine dehydrogenase activity
g8006	Hypothetical predicted protein	HPP
g10243	S1 type peptidase	S1P	F:GO:0008233	F:peptidase activity
g20007	venom toxin OcyC11-like	OcyC11-like	C:GO:0016020	C:membrane
g19521	NA	–
cluster_28179	NA	–
g17378	HPP	HPP
g10240	S1 type peptidase	S1P	F:GO:0008233	F:peptidase activity
g15803	NA	–
g10239	HPP	HPP
g10244	S1 type peptidase	S1P	P:GO:0006508; F:GO:0004252; C:GO:0016020	P:proteolysis; F:serine-type endopeptidase activity; C:membrane
g17377	HPP	HPP
g5108	HPP	HPP
g18154	HPP	HPP
g13818	protein FAM228B-like isoform X1	FAM228B-like
g27520	Pol polyprotein	Pol	P:GO:0006259; F:GO:0003676	P:DNA metabolic process; F:nucleic acid binding
g29155	HPP	HPP	C:GO:0016020	C:membrane
g3243	dynein heavy chain 5, axonemal-like isoform X2	DNAH5-like	P:GO:0007018; F:GO:0005524; F:GO:0008569; F:GO:0016887; F:GO:0045505; F:GO:0051959; C:GO:0005858; C:GO:0005874; C:GO:0031514	P:microtubule-based movement; F:ATP binding; F:minus-end-directed microtubule motor activity; F:ATP hydrolysis activity; F:dynein intermediate chain binding; F:dynein light intermediate chain binding; C:axonemal dynein complex; C:microtubule; C:motile cilium
g3437	Tekintin-3-like	TEKT3-like	P:GO:0060271; P:GO:0060294; C:GO:0005634; C:GO:0015630; C:GO:0036126	P:cilium assembly; P:cilium movement involved in cell motility; C:nucleus; C:microtubule cytoskeleton; C:sperm flagellum
TRINITY_GG_925_c412_g1	NA	–	NA	NA
g11523	HPP	HPP
g24997	chromosome 2 open reading frame 50	Chr2orf50	C:GO:0016020	C:membrane
g4440	NA	–
g23701	HPP	HPP	F:GO:0008017; C:GO:0005856	F:microtubule binding; C:cytoskeleton
g8319	coiled-coil domain-containing protein 146-like	CCDC146-like	C:GO:0005856	C:cytoskeleton
TRINITY_GG_925_c402_g1	NA	–	NA	NA
g27590	advillin-like isoform X1	AVIL-like	P:GO:0051014; P:GO:0051016; F:GO:0005546; F:GO:0051015; C:GO:0005737; C:GO:0015629	P:actin filament severing; P:barbed-end actin filament capping; F:phosphatidylinositol-4,5-bisphosphate binding; F:actin filament binding; C:cytoplasm; C:actin cytoskeleton
g686	myosin heavy chain isoform X1	MYH	F:GO:0000146; F:GO:0051015; C:GO:0005737; C:GO:0016460; C:GO:0032982	F:microfilament motor activity; F:actin filament binding; C:cytoplasm; C:myosin II complex; C:myosin filament
g21484	sperm axonemal maintenance protein CFAP97D1-like	CFAP97D1-like	P:GO:0007288	P:sperm axoneme assembly
g4353	cilia- and flagella-associated protein 107-like isoform X2	CFAP107-like
g21403	UPP	UPP	C:GO:0016020	C:membrane
g28435	Sodium-dependent multivitamin transporter	SMVT	P:GO:0006810	P:transport
g16360	uveal autoantigen with coiled-coil domains and ankyrin repeats protein isoform X	UACA
g8563	dynein heavy chain 10, axonemal-like isoform X2	DNAH10-like	F:GO:0005488; C:GO:0005856; C:GO:0005929	F:binding; C:cytoskeleton; C:cilium
g20373	TPR repeat-containing protein DDB_G0287407-like DDB_G0287407-like		C:GO:0080008	C:Cul4-RING E3 ubiquitin ligase complex
g13553	sushi, von Willebrand factor type A, EGF and pentraxin domain-containing protein 1-like isoform X2	vWA	P:GO:0009987; F:GO:0005488; C:GO:0110165	P:cellular process; F:binding; C:cellular anatomical entity
g19821	tubulin alpha	TUBA	P:GO:0000226; P:GO:0000278; F:GO:0005200; F:GO:0005525; F:GO:0016787; C:GO:0005737; C:GO:0005874; C:GO:0016020	P:microtubule cytoskeleton organization; P:mitotic cell cycle; F:structural constituent of cytoskeleton; F:GTP binding; F:hydrolase activity; C:cytoplasm; C:microtubule; C:membrane
g4390	UPF0602 protein C4orf47,UPF0602 protein C4orf47 homolog	C4orf47	C:GO:0005622	C:intracellular anatomical structure
g21609	HPP	HPP
cluster_19440	endonuclease-reverse transcriptase	EN-RT
g5383	two pore potassium channel protein sup-9-like	SUP-9-like	P:GO:0030322; P:GO:0071805; F:GO:0015271; F:GO:0022841; C:GO:0016020	P:stabilization of membrane potential; P:potassium ion transmembrane transport; F:outward rectifier potassium channel activity; F:potassium ion leak channel activity; C:membrane
g17487	TLR4 interactor with leucine rich repeats	TLR4int-LRR-like	C:GO:0110165	C:cellular anatomical entity
g21065	peroxidase-like protein isoform X1	POD-like	P:GO:0006979; P:GO:0098869; F:GO:0004601; F:GO:0020037; F:GO:0046872	P:response to oxidative stress; P:cellular oxidant detoxification; F:peroxidase activity; F:heme binding; F:metal ion binding
g2200	NA	–
g21066	myeloperoxidase-like	MPO-like	P:GO:0006979; P:GO:0098869; F:GO:0004601; F:GO:0020037; F:GO:0046872	P:response to oxidative stress; P:cellular oxidant detoxification; F:peroxidase activity; F:heme binding; F:metal ion binding
g3951	1-aminocyclopropane-1-carboxylate synthase-like protein 1	ACC-like	P:GO:0042218; F:GO:0008483; F:GO:0016847; F:GO:0030170	P:1-aminocyclopropane-1-carboxylate biosynthetic process; F:transaminase activity; F:1-aminocyclopropane-1-carboxylate synthase activity; F:pyridoxal phosphate binding
g9952	MMP14 (Matrix Metalloproteinase 14)	MMP14	C:GO:0110165	C:cellular anatomical entity
cluster_10177	cluster_10177	EsGal2	C:GO:0016020	C:membrane
g3980	NA	–
g30326	cilia- and flagella-associated protein 45-like isoform X2	CFA45-like
g26263	HPP	HPP	P:GO:0044237; P:GO:0044281; F:GO:0016614	P:cellular metabolic process; P:small molecule metabolic process; F:oxidoreductase activity, acting on CH-OH group of donors
g4885	WD repeat-containing protein 64-like isoform X9	WDR64-like
g15942	coiled-coil domain-containing protein 169-like isoform X1	CCDC169-like
g11058	UPP	UPP
g21067	peroxidase-like	POD-like	P:GO:0050896; F:GO:0005488	P:response to stimulus; F:binding
g2198	UPP	UPP	F:GO:0004862; F:GO:0030552; F:GO:0034236; C:GO:0005634; C:GO:0005952	F:cAMP-dependent protein kinase inhibitor activity; F:cAMP binding; F:protein kinase A catalytic subunit binding; C:nucleus; C:cAMP-dependent protein kinase complex
g24606	DMBT1 (Deleted in Malignant Brain Tumors 1)	DMBT1	C:GO:0110165	C:cellular anatomical entity
g18211	ankyrin-3-like	ANK3-like	P:GO:0051234	P:establishment of localization
g11060	HPP	HPP	P:GO:0015074; F:GO:0003676; C:GO:0016020	P:DNA integration; F:nucleic acid binding; C:membrane
g27515	chitinase-3-like protein 1	CHI3L1-like	F:GO:0016798	F:hydrolase activity, acting on glycosyl bonds
g1868	ergothioneine biosynthesis protein 1 isoform X1	EgtB1	F:GO:0016491	F:oxidoreductase activity
g25165	monocarboxylate transporter 5-like	MCT5-like	P:GO:0015718; P:GO:0055085; F:GO:0008028; F:GO:0022857; C:GO:0016020	P:monocarboxylic acid transport; P:transmembrane transport; F:monocarboxylic acid transmembrane transporter activity; F:transmembrane transporter activity; C:membrane
g1781	Na(+)/H(+) exchanger beta-like isoform X1	NHEB-like	P:GO:0051453; P:GO:0071805; P:GO:0098719; P:GO:1902600; F:GO:0005516; F:GO:0015385; F:GO:0015386; C:GO:0016323; C:GO:0016328	P:regulation of intracellular pH; P:potassium ion transmembrane transport; P:sodium ion import across plasma membrane; P:proton transmembrane transport; F:calmodulin binding; F:sodium:proton antiporter activity; F:potassium:proton antiporter activity; C:basolateral plasma membrane; C:lateral plasma membrane
NA; no annotation
HPP; hypothetical/predicted protein
UPP; uncharacterized/predicted protein
–; no BLAST match found
Abbreviations in bold; 5 genes studied further (Fig. 3)
